# Supplementary material for: Controlling the Deposition Process of Nanoarchitectonic Nanocomposites Based on {Nb6−xTaxXi12}n+ Octahedral Cluster-Based Building Blocks (Xi = Cl, Br; 0 ≤ x ≤ 6, n = 2, 3, 4) for UV-NIR Blockers Coating Applications
Source: Nanomaterials (Basel). 2022 Jun 15;12(12):2052. doi: 10.3390/nano12122052 (PMC9227475; doi:10.3390/nano12122052)
Supplement: Supplementary file 1 [file nanomaterials-12-02052-s001.zip]

Archive with 1 entries (1 files):
- nanomaterials-1733950-supplementary.pdf
